# Supplementary material for: Development of a novel Newcastle disease virus (NDV) neutralization test based on recombinant NDV expressing enhanced green fluorescent protein
Source: Virol J. 2017 Nov 23;14:232. doi: 10.1186/s12985-017-0900-8 (PMC5701357; doi:10.1186/s12985-017-0900-8)
Supplement: Additional file 1: — (XLSX 17 kb) [file 12985_2017_900_MOESM1_ESM.xlsx]

## Sheet: Hoja1
Nº	Code	Description	Viral Neutralization				eGFP-NT				HI		ELISA
			R1	R2	Titer	log2 (Titer)	R1	R2	Titer	log2 (Titer)	Dilution	log2(HI)	OD	S/P	Titer
#1	1	Farm #1 - 28 weeks old layer #1	1:8192	1:8192	1:8192	13	1:8192	1:8192	1:8192	13	1:4096	12	1.692	8.492	23584
#2	2	Farm #1 - 28 weeks old layer #2	1:8192	1:16384	1:8192	13	1:16384	1:16384	1:16384	14	1:4096	12	1.91	9.622	27025
#3	3	Farm #1 - 28 weeks old layer #3	1:256	1:512	1:256	8	1:256	1:256	1:256	8	1:16	4	0.171	0.611	745
#4	4	Farm #1 - 28 weeks old layer #4	1:32768	1:65536	1:32768	15	1:65536	1:65536	1:65536	16	1:4096	12	1.873	9.43	26437
#5	5	Farm #1 - 28 weeks old layer #5	1:16384	1:32768	1:16384	14	1:16384	1:32768	1:16384	14	1:2048	11	1.673	8.394	23288
#6	6	Farm #1 - 28 weeks old layer #6	1:65536	1:65536	1:65536	16	1:65536	1:65536	1:65536	16	1:8192	13	1.596	7.995	22084
#7	7-A	Farm #1 - 28 weeks old layer #7	1:16384	1:16384	1:16384	14	1:16384	1:16384	1:16384	14	1:2048	11	1.465	7.316	20047
#8	7-B	Farm #2 - 2 week old chicken #1	1:2	1:2	1:2	1	0	1:2	0	0	1:16	4	0.074	0.178	349
#9	8	Farm #2 - 2 week old chicken #2	1:2	1:2	1:2	1	1:8	1:2	1:2	1	1:16	4	0.245	1.268	2968
#10	9	Farm #2 - 2 week old chicken #3	1:2	1:4	1:2	1	1:2	1:4	1:2	1	1:8	3	0.171	0.796	1786
#11	10	Farm #2 - 2 week old chicken #4	0	0	0	0	0	0	0	0	0	0	0.109	0.401	846
#12	11	Farm #2 - 2 week old chicken #5	0	0	0	0	0	1:2	0	0	1:8	3	0.127	0.522	1128
#13	12	Farm #2 - 2 week old chicken #6	1:4	1:2	1:2	1	1:4	1:2	1:2	1	1:16	4	0.181	0.86	1944
#14	13	Farm #2 - 2 week old chicken #7	1:2	0	0	0	0	0	0	0	1:4	2	0.07	0.153	296
#15	14	Farm #2 - 2 week old chicken #8	1:2	1:2	1:2	1	1:2	1:2	1:2	1	1:4	2	0.168	0.777	1740
#16	15	Farm #2 - 2 week old chicken #9	1:4	1:4	1:4	2	1:2	1:2	1:2	1	1:4	2	0.07	0.159	309
#17	16	Farm #3 - 5 week old chicken #1	1:64	1:64	1:64	6	1:64	1:64	1:64	6	1:16	4	0.064	0.121	229
#18	17	Farm #3 - 5 week old chicken #2	1:16	1:16	1:16	4	1:32	1:16	1:16	4	1:16	4	0.236	1.21	2820
#19	18	Farm #3 - 5 week old chicken #3	1:256	1:512	1:256	8	1:256	1:512	1:256	8	1:1024	10	1.096	5.404	14410
#20	19	Farm #3 - 5 week old chicken #4	1:64	1:128	1:64	6	1:64	1:64	1:64	6	1:32	5	0.244	0.99	2266
#21	20	Farm #3 - 5 week old chicken #5	1:16	1:16	1:16	4	1:32	1:16	1:16	4	1:32	5	0.19	0.71	1577
#22	21	Farm #3 - 5 week old chicken #6	1:128	1:256	1:128	7	1:128	1:256	1:128	7	1:2048	11	1.035	5.088	13494
#23	22	Farm #3 - 5 week old chicken #7	1:1024	1:1024	1:1024	10	1:512	1:1024	1:512	9	1:2048	11	1.484	7.415	20343
#24	23	Farm #3 - 5 week old chicken #8	1:128	1:128	1:128	7	1:128	1:128	1:128	7	1:2048	11	1.244	6.171	16653
#25	24	Farm #3 - 5 week old chicken #9	1:256	1:256	1:256	8	1:256	1:256	1:256	8	1:1024	10	1.071	5.275	14035
#26	25	Farm #3 - 5 week old chicken #10	1:256	1:128	1:128	7	1:128	1:128	1:128	7	1:4096	12	0.316	1.363	3211
#27	26	Farm #3 - 5 week old chicken #11	1:512	1:512	1:512	9	1:2048	1:512	1:512	9	1:2048	11	1.349	6.715	18259
#28	27	Farm #3 - 5 week old chicken #12	1:128	1:256	1:128	7	1:256	1:256	1:256	8	1:1024	10	1.427	7.119	19460
#29	28	Farm #3 - 5 week old chicken #13	1:1024	1:1024	1:1024	10	1:1024	1:1024	1:1024	10	1:1024	10	0.976	4.782	12612
#30	29	Farm #4 - 5 week old chicken #1	1:64	1:32	1:32	5	1:64	1:32	1:32	5	1:16	4	0.33	1.571	3748
#31	20	Farm #4 - 5 week old chicken #2	1:32	1:16	1:16	4	1:32	1:64	1:32	5	1:8	3	0.214	0.909	2065
#32	31	Farm #4 - 5 week old chicken #3	1:128	1:256	1:128	7	1:128	1:256	1:128	7	1:32	5	0.464	2.331	5763
#33	32	Farm #4 - 5 week old chicken #4	1:256	1:64	1:64	6	1:128	1:256	1:128	7	1:32	5	0.746	3.949	10237
#34	33	Farm #4 - 5 week old chicken #5	1:128	1:256	1:128	7	1:128	1:512	1:128	7	1:64	6	0.243	1.074	2476
#35	34	Farm #4 - 5 week old chicken #6	1:256	1:128	1:128	7	1:128	1:128	1:128	7	1:32	5	0.498	2.526	6290
#36	35	Farm #4 - 5 week old chicken #7	1:64	1:64	1:64	6	1:64	1:128	1:64	6	1:32	5	0.43	2.143	5258
#37	36	Farm #4 - 5 week old chicken #8	1:64	1:64	1:64	6	1:64	1:64	1:64	6	1:16	4	0.256	1.149	2665
#38	R1	Ref. - Charles River Chk anti-MDV serum	0	0	0	0	0	0	0	0	0	0	0.057	0.021	34
#39	R2	Ref. - Charles River Chk anti-avian adenovirus 1 serum	0	0	0	0	0	0	0	0	0	0	0.057	0.021	34
#40	R3	Ref. - Charles River Chk anti-ILTV serum	0	0	0	0	0	0	0	0	0	0	0.064	0.057	101
#41	R4	SPF serum	0	0	0	0	0	0	0	0	0	0	0.06	0.036	61
#42	R5	Ref. - Charles River Chk anti-IBV serum	0	0	0	0	0	0	0	0	0	0	0.1	0.244	492
#43	R6	Ref. - Charles River Chk anti-NDV serum [1:4]	1:256	1:256	1:256	8	1:256	1:256	1:256	8	1:512	9	1.091	5.378	14334
#44	R7	Ref. - Abcam Chk anti-NDV serum (ab34402) [1:8]	1:128	1:128	1:128	7	1:128	1:128	1:128	7	1:256	8	0.613	2.902	7317
#45	A1.1	1 dose LaSota (1d) - 4 weeks old SPF chicken #1	0	0	0	0	0	0	0	0	1:2	1	0.125	0.081	237
#46	A1.2	1 dose LaSota (1d) - 4 weeks old SPF chicken #2	1:8	1:8	1:8	3	1:8	1:8	1:8	3	1:4	2	0.365	0.129	764
#47	A1.3	1 dose LaSota (1d) - 4 weeks old SPF chicken #3	0	0	0	0	0	0	0	0	1:2	1	0.045	0.065	78
#48	A1.4	1 dose LaSota (1d) - 4 weeks old SPF chicken #4	0	0	0	0	0	0	0	0	1:8	3	0.43	0.141	913
#49	A1.5	1 dose LaSota (1d) - 4 weeks old SPF chicken #5	0	0	0	0	0	0	0	0	0	0	0.18	0.092	353
#50	A1.6	1 dose LaSota (1d) - 4 weeks old SPF chicken #6	0	0	0	0	0	0	0	0	1:2	1	0.135	0.082	248
#51	A1.7	1 dose LaSota (1d) - 4 weeks old SPF chicken #7	0	0	0	0	0	0	0	0	0	0	0.005	0.056	7
#52	A1.8	1 dose LaSota (1d) - 4 weeks old SPF chicken #8	1:4	1:4	1:4	2	1:4	1:4	1:4	2	1:8	3	0.785	0.213	1760
#53	A1.9	1 dose LaSota (1d) - 4 weeks old SPF chicken #9	1:8	1:8	1:8	3	1:8	1:8	1:8	3	1:8	3	0.54	0.163	1170
#54	A1.10	1 dose LaSota (1d) - 4 weeks old SPF chicken #10	0	0	0	0	1:2	0	0	0	1:8	3	0.155	0.086	300
#55	A1.11	1 dose LaSota (1d) - 4 weeks old SPF chicken #11	0	0	0	0	0	0	0	0	1:4	2	0.03	0.062	50
#56	A1.12	1 dose LaSota (1d) - 4 weeks old SPF chicken #12	0	0	0	0	0	0	0	0	0	0	0.045	0.064	78
#57	A1.13	1 dose LaSota (1d) - 4 weeks old SPF chicken #13	0	0	0	0	0	0	0	0	0	0	0.005	0.056	7
